# Supplementary material for: Dynamic detection and reversal of myocardial ischemia using an artificially intelligent bioelectronic medicine
Source: Sci Adv. 2022 Jan 5;8(1):eabj5473. doi: 10.1126/sciadv.abj5473 (PMC8730601; doi:10.1126/sciadv.abj5473)
Supplement: Supplementary file 2 — Movie S1 [file sciadv.abj5473_movie_s1.zip]

Archive with 1 entries (1 files):
- sciadv.abj5473_movie_s1.mp4
